# Supplementary material for: Human Cytomegalovirus miR-UL70-3p Downregulates the H2O2-Induced Apoptosis by Targeting the Modulator of Apoptosis-1 (MOAP1)
Source: Int J Mol Sci. 2021 Dec 21;23(1):18. doi: 10.3390/ijms23010018 (PMC8744590; doi:10.3390/ijms23010018)
Supplement: Supplementary file 1 [file ijms-23-00018-s001.zip]

Archive with 3 entries (3 files):
- Figure S1.pptm
- Figure S2.pptx
- Figure S3.pptx
